# Supplementary material for: Five-Year Retrospective Analysis of Superficial Fungal Infections: Insights from Hospital Experience
Source: J Fungi (Basel). 2025 Jun 22;11(7):474. doi: 10.3390/jof11070474 (PMC12295366; doi:10.3390/jof11070474)
Supplement: Supplementary file 1 [file jof-11-00474-s001.zip]

Archive with 1 entries (1 files):
- jof-3658498-supplementary.xlsx
