# Supplementary material for: Five-Year Retrospective Analysis of Superficial Fungal Infections: Insights from Hospital Experience
Source: J Fungi (Basel). 2025 Jun 22;11(7):474. doi: 10.3390/jof11070474 (PMC12295366; doi:10.3390/jof11070474)
Supplement: Supplementary file 1 [file jof-11-00474-s001.zip › jof-3658498-supplementary.xlsx]

## Sheet: October 2020-September 2021 
Sample	Gender	Body part	Surface	Trichophyton rubrum	Trichophyton mentagrophytes	Trichophyton spp.	Trichophyton tonsurans	Microsporum canis	Candida albicans	Candida spp	Candida lusitaniae	Candida zeylanoides	Malassezia furfur	Epidermophyton floccosum	Aspergillus spp.	Trichosporon mucoides	Microsporum audouinii	Trichophyton megnini	Candida guilliermondii	Acremonium spp.	Month	Year	In total	Negative	Year	Month
1	m	foot	nail		1																October	2020	60	43	2020	October
2	m	foot	skin	1																	October	2020	37	25	2020	November
3	m	foot	nail	1																	October	2020	29	23	2020	December
4	m	head	skin											1							October	2020	31	24	2021	January
5	m	arm	skin											1							October	2020	69	49	2021	February
6	m	hand	nail			1															October	2020	52	42	2021	March
7	m	foot	nail			1															October	2020	56	43	2021	April
8	f	arm	skin					1													October	2020	63	47	2021	May
9	m	leg	skin											1							October	2020	79	61	2021	June
10	m	foot	nail		1																October	2020	48	33	2021	July
11	f	foot	nail												1						October	2020	89	64	2021	August
12	f	back	skin										1								October	2020	96	63	2021	September
13	f	arm	skin		1																October	2020
14	m	foot	nail													1					October	2020
15	m	leg	skin						1												October	2020
16	m	foot	nail	1																	October	2020
17	m	hand	nail						1												November	2020
18	m	foot	nail			1															November	2020
19	m	leg	skin							1											November	2020
20	f	foot	nail		1																November	2020
21	f	foot	skin		1																November	2020
22	f	foot	skin		1																November	2020
23	f	abdomen	skin											1							November	2020
24	m	foot	nail	1																	November	2020
25	m	foot	skin	1																	November	2020
26	f	hand	nail						1												November	2020
27	m	head	skin				1														November	2020
28	m	foot	nail				1														November	2020
29	f	foot	nail						1												December	2020
30	m	foot	nail	1																	December	2020
31	m	hand	skin	1																	December	2020
32	m	foot	skin	1																	December	2020
33	m	head	skin				1														December	2020
34	m	foot	nail	1																	December	2020
35	f	abdomen	skin					1													December	2020
36	m	head	skin					1													January	2021
37	m	head	hair					1													January	2021
38	f	arm	skin		1																January	2021
39	f	back	skin						1												January	2021
40	f	hand	nail							1											January	2021
41	m	foot	nail	1																	January	2021
42	m	foot	nail	1																	January	2021
43	f	foot	skin	1																	February	2021
44	f	foot	nail	1																	February	2021
45	f	arm	skin				1														February	2021
46	m	foot	skin											1							February	2021
47	m	foot	nail	1																	February	2021
48	m	back	skin	1																	February	2021
49	m	leg	skin	1																	February	2021
50	m	foot	nail		1																February	2021
51	f	hand	nail							1											February	2021
52	m	foot	nail		1																February	2021
53	f	hand	nail						1												February	2021
54	m	foot	nail	1																	February	2021
55	m	hand	nail						1												February	2021
56	m	foot	nail	1																	February	2021
57	m	leg	skin											1							February	2021
58	f	hand	nail						1												February	2021
59	m	foot	nail			1															February	2021
60	m	foot	nail		1																February	2021
61	m	foot	nail	1																	February	2021
62	f	head	skin														1				February	2021
63	f	hand	nail						1												March	2021
64	m	foot	nail	1																	March	2021
65	f	hand	nail							1											March	2021
66	m	foot	nail	1																	March	2021
67	m	foot	nail	1																	March	2021
68	f	hand	nail						1												March	2021
69	m	leg	skin	1																	March	2021
70	f	head	skin			1															March	2021
71	m	foot	nail	1																	March	2021
72	m	leg	skin			1															March	2021
73	f	foot	nail				1														April	2021
74	m	head	skin		1																April	2021
75	m	head	hair		1																April	2021
76	m	head	skin			1															April	2021
77	m	leg	skin						1												April	2021
78	f	foot	nail							1											April	2021
79	f	foot	nail												1						April	2021
80	f	foot	nail	1																	April	2021
81	f	foot	nail			1															April	2021
82	m	foot	nail						1												April	2021
83	f	foot	nail												1						April	2021
84	f	foot	nail	1																	April	2021
85	f	foot	skin							1											April	2021
86	f	foot	nail							1											May	2021
87	m	foot	nail	1																	May	2021
88	f	head	nail									1									May	2021
89	m	arm	skin		1																May	2021
90	m	foot	nail	1																	May	2021
91	m	foot	skin	1																	May	2021
92	m	foot	nail	1																	May	2021
93	f	hand	nail						1												May	2021
94	f	foot	nail		1																May	2021
95	f	foot	skin	1																	May	2021
96	f	foot	skin	1																	May	2021
97	m	head	hair					1													May	2021
98	m	head	skin					1													May	2021
99	f	foot	nail					1													May	2021
100	m	hand	nail						1												May	2021
101	m	foot	nail	1																	May	2021
102	f	foot	nail							1											June	2021
103	m	foot	nail	1																	June	2021
104	m	foot	nail	1																	June	2021
105	f	foot	nail	1																	June	2021
106	m	foot	nail		1																June	2021
107	m	head	skin					1													June	2021
108	f	foot	nail				1														June	2021
109	m	foot	nail	1																	June	2021
110	m	foot	nail												1						June	2021
111	m	foot	nail							1											June	2021
112	m	foot	nail	1																	June	2021
113	m	foot	skin		1																June	2021
114	m	foot	nail				1														June	2021
115	f	foot	nail	1																	June	2021
116	m	hand	nail						1												June	2021
117	f	foot	nail	1																	June	2021
118	f	hand	skin												1						June	2021
119	f	hand	nail						1												June	2021
120	m	foot	nail		1																July	2021
121	m	leg	skin					1													July	2021
122	f	foot	nail	1																	July	2021
123	m	foot	nail	1																	July	2021
124	f	back	skin					1													July	2021
125	m	arm	skin	1																	July	2021
126	m	foot	nail		1																July	2021
127	m	arm	skin														1				July	2021
128	m	foot	nail		1																July	2021
129	f	leg	skin						1												July	2021
130	m	foot	nail	1																	July	2021
131	f	hand	nail							1											July	2021
132	f	foot	skin	1																	July	2021
133	m	foot	nail	1																	July	2021
134	m	foot	skin	1																	July	2021
135	m	leg	skin	1																	August	2021
136	m	hand	nail	1																	August	2021
137	f	hand	nail								1										August	2021
138	m	foot	skin	1																	August	2021
139	f	foot	skin						1												August	2021
140	m	foot	nail															1			August	2021
141	f	foot	nail		1																August	2021
142	f	foot	skin		1																August	2021
143	f	hand	nail						1												August	2021
144	m	hand	nail						1												August	2021
145	m	foot	nail	1																	August	2021
146	m	foot	nail		1																August	2021
147	f	hand	nail						1												August	2021
148	f	foot	nail	1																	August	2021
149	f	foot	nail		1																August	2021
150	m	leg	skin														1				August	2021
151	f	hand	nail						1												August	2021
152	m	foot	nail		1																August	2021
153	m	foot	skin	1																	August	2021
154	m	foot	nail	1																	August	2021
155	f	head	skin						1												August	2021
156	m	foot	nail	1																	August	2021
157	f	foot	skin	1																	August	2021
158	f	foot	nail																1		August	2021
159	m	foot	nail																1		August	2021
160	m	foot	skin	1																	September	2021
161	m	foot	skin	1																	September	2021
162	f	arm	skin	1																	September	2021
163	f	foot	nail			1															September	2021
164	m	foot	nail																	1	September	2021
165	f	foot	nail	1																	September	2021
166	m	foot	nail	1																	September	2021
167	m	foot	nail	1																	September	2021
168	m	foot	nail	1																	September	2021
169	m	foot	nail	1																	September	2021
170	m	foot	nail	1																	September	2021
171	m	foot	nail													1					September	2021
172	m	foot	nail			1															September	2021
173	m	foot	nail							1											September	2021
174	m	foot	nail			1															September	2021
175	m	foot	nail	1																	September	2021
176	m	hand	nail							1											September	2021
177	m	foot	nail												1						September	2021
178	m	hand	nail						1												September	2021
179	m	foot	nail												1						September	2021
180	f	head	skin					1													September	2021
181	m	foot	skin	1																	September	2021
182	m	foot	nail	1																	September	2021
183	f	head	skin					1													September	2021
184	m	hand	nail							1											September	2021
185	f	head	skin							1											September	2021
186	m	hand	nail							1											September	2021
187	m	leg	skin		1																September	2021
188	m	foot	skin	1																	September	2021
189	f	hand	skin					1													September	2021
190	f	hand	nail							1											September	2021
191	m	foot	nail	1																	September	2021
192	m	hand	skin					1													September	2021

## Sheet: September 2018-Octpber 2017
Sample	Gender	Body part	Surface	Trichophyton rubrum	Trichophyton mentagrophytes	Trichophyton spp.	Trichophyton tonsurans	Microsporum canis	Candida albicans	Candida spp	Candida lusitaniae	Candida zeylanoides	Malassezia furfur	Epidermophyton floccosum	Aspergillus spp.	Trichosporon mucoides	Microsporum audouinii	Trichophyton megnini	Candida guilliermondii	Acremonium spp.	Alternaria spp.	Geotrichum candidum	Scopulariopsis spp.	Candida kefyr	Penicillium spp.	Candidaparapsilosis	Month	Year	In total	Negative	Year	Month
1	m	leg	skin	1																							September	2018	79	58	2018	September
2	f	arm	skin					1																			September	2018	106	61	2018	August
3	m	hand	nail						1																		September	2018	81	62	2018	July
4	m	foot	nail	1																							September	2018	97	70	2018	June
5	m	leg	skin					1																			September	2018	105	77	2018	May
6	m	leg	skin	1																							September	2018	96	66	2018	April
7	m	foot	skin	1																							September	2018	125	98	2018	March
8	m	foot	nail											1													September	2018	85	67	2018	February
9	m	foot	nail		1																						September	2018	76	60	2018	January
10	f	hand	nail						1																		September	2018	87	69	2017	December
11	m	foot	skin		1																						September	2018	101	68	2017	November
12	m	head	skin					1																			September	2018	86	61	2017	October
13	m	head	hair					1																			September	2018
14	m	foot	nail																1								September	2018
15	m	foot	nail																		1						September	2018
16	m	foot	nail		1																						September	2018
17	m	hand	nail						1																		September	2018
18	m	abdomen	skin			1																					September	2018
19	f	chest	skin					1																			September	2018
20	m	foot	skin		1																						September	2018
21	m	foot	nail	1																							September	2018
22	f	abdomen	skin										1														August	2018
23	m	foot	skin						1																		August	2018
24	m	foot	nail		1																						August	2018
25	m	head	skin		1																						August	2018
26	m	foot	skin	1																							August	2018
27	m	foot	nail	1																							August	2018
28	m	hand	nail		1																						August	2018
29	m	foot	nail	1																							August	2018
30	m	hand	nail						1																		August	2018
31	f	foot	nail					1																			August	2018
32	m	foot	skin		1																						August	2018
33	m	foot	nail		1																						August	2018
34	f	head	skin					1																			August	2018
35	f	head	hair					1																			August	2018
36	m	head	skin					1																			August	2018
37	f	hand	nail		1																						August	2018
38	m	foot	nail		1																						August	2018
39	f	foot	nail		1																						August	2018
40	f	hand	nail							1																	August	2018
41	m	leg	skin		1																						August	2018
42	f	foot	skin	1																							August	2018
43	f	foot	nail	1																							August	2018
44	f	gluteus	skin	1																							August	2018
45	f	chest	skin		1																						August	2018
46	f	hand	nail						1																		August	2018
47	m	foot	skin		1																						August	2018
48	f	leg	skin		1																						August	2018
49	m	foot	nail	1																							August	2018
50	m	foot	skin							1																	August	2018
51	f	foot	skin		1																						August	2018
52	m	foot	nail																1								August	2018
53	f	foot	nail		1																						August	2018
54	f	foot	skin		1																						August	2018
55	m	foot	nail			1																					August	2018
56	m	foot	nail		1																						August	2018
57	m	foot	nail	1																							August	2018
58	f	foot	nail		1																						August	2018
59	m	beck	skin										1														August	2018
60	f	leg	skin	1																							August	2018
61	f	foot	skin		1																						August	2018
62	m	foot	nail		1																						August	2018
63	f	foot	nail						1																		August	2018
64	m	abdomen	skin										1														August	2018
65	f	foot	nail	1																							August	2018
66	m	abdomen	skin										1														August	2018
67	f	foot	nail		1																						July	2018
68	m	foot	skin	1																							July	2018
69	f	foot	nail											1													July	2018
70	m	foot	nail	1																							July	2018
71	m	gluteus	skin	1																							July	2018
72	m	leg	skin	1																							July	2018
73	f	hand	nail							1																	July	2018
74	m	hand	skin					1																			July	2018
75	m	abdomen	skin					1																			July	2018
76	m	hand	skin					1																			July	2018
77	f	hand	nail							1																	July	2018
78	m	foot	nail	1																							July	2018
79	f	hand	skin		1																						July	2018
80	m	head	hair					1																			July	2018
81	m	head	skin					1																			July	2018
82	m	foot	nail	1																							July	2018
83	m	foot	nail	1																							July	2018
84	m	foot	skin		1																						July	2018
85	m	foot	skin		1																						July	2018
86	m	foot	nail	1																							June	2018
87	m	head	skin					1																			June	2018
88	m	hand	nail					1																			June	2018
89	m	foot	nail						1																		June	2018
90	m	foot	nail																				1				June	2018
91	m	hand	skin		1																						June	2018
92	m	foot	nail	1																							June	2018
93	m	foot	skin	1																							June	2018
94	m	foot	skin		1																						June	2018
95	f	hand	skin					1																			June	2018
96	f	hand	nail																					1			June	2018
97	m	hand	skin		1																						June	2018
98	m	leg	skin						1																		June	2018
99	m	foot	nail		1																						June	2018
100	m	foot	nail		1																						June	2018
101	f	foot	nail																					1			June	2018
102	m	hand	nail									1															June	2018
103	m	foot	nail																1								June	2018
104	m	foot	nail	1																							June	2018
105	f	foot	skin		1																						June	2018
106	m	foot	nail	1																							June	2018
107	f	foot	skin		1																						June	2018
108	m	foot	nail		1																						June	2018
109	m	foot	nail	1																							June	2018
110	m	foot	nail		1																						June	2018
111	m	foot	skin		1																						June	2018
112	m	foot	nail																		1						June	2018
113	m	head	skin	1																							May	2018
114	m	foot	skin	1																							May	2018
115	f	foot	nail																						1		May	2018
116	f	head	hair				1																				May	2018
117	m	foot	skin	1																							May	2018
118	m	foot	nail				1																				May	2018
119	m	foot	nail		1																						May	2018
120	m	foot	nail				1																				May	2018
121	m	leg	skin	1																							May	2018
122	f	foot	nail				1																				May	2018
123	m	head	skin					1																			May	2018
124	m	head	hair					1																			May	2018
125	m	foot	nail	1																							May	2018
126	f	foot	skin	1																							May	2018
127	f	foot	nail	1																							May	2018
128	m	foot	nail	1																							May	2018
129	m	foot	skin	1																							May	2018
130	m	foot	nail		1																						May	2018
131	m	foot	skin		1																						May	2018
132	m	foot	skin	1																							May	2018
133	m	foot	nail		1																						May	2018
134	f	foot	skin	1																							May	2018
135	m	foot	nail		1																						May	2018
136	m	leg	skin	1																							May	2018
137	f	foot	nail		1																						May	2018
138	m	abdomen	skin	1																							May	2018
139	m	foot	skin	1																							May	2018
140	m	foot	skin		1																						May	2018
141	m	foot	skin						1																		April	2018
142	m	foot	skin	1																							April	2018
143	f	foot	nail		1																						April	2018
144	m	hand	nail									1															April	2018
145	m	foot	skin		1																						April	2018
146	m	foot	nail	1																							April	2018
147	m	foot	skin	1																							April	2018
148	m	head	skin	1																							April	2018
149	f	leg	skin					1																			April	2018
150	f	head	skin					1																			April	2018
151	m	foot	nail		1																						April	2018
152	m	foot	nail	1																							April	2018
153	m	foot	skin	1																							April	2018
154	m	foot	skin	1																							April	2018
155	f	hand	nail																1								April	2018
156	m	foot	nail		1																						April	2018
157	m	hand	skin										1														April	2018
158	m	arm	skin										1														April	2018
159	m	foot	nail		1																						April	2018
160	m	foot	skin					1																			April	2018
161	f	foot	skin											1													April	2018
162	m	foot	skin	1																							April	2018
163	f	hand	nail												1												April	2018
164	m	hand	nail			1																					April	2018
165	m	foot	nail													1											April	2018
166	m	foot	nail																				1				April	2018
167	m	foot	skin		1																						April	2018
168	m	leg	skin	1																							April	2018
169	m	leg	skin	1																							April	2018
170	f	foot	nail	1																							April	2018
171	m	foot	skin		1																						March	2018
172	m	foot	nail		1																						March	2018
173	f	foot	nail	1																							March	2018
174	m	foot	skin										1														March	2018
175	f	hand	nail						1																		March	2018
176	m	foot	nail	1																							March	2018
177	m	foot	skin		1																						March	2018
178	f	hand	nail						1																		March	2018
179	m	foot	nail	1																							March	2018
180	m	hand	skin		1																						March	2018
181	m	head	skin				1																				March	2018
182	m	leg	skin				1																				March	2018
183	m	foot	skin	1																							March	2018
184	f	hand	nail												1												March	2018
185	f	foot	nail	1																							March	2018
186	m	foot	skin		1																						March	2018
187	m	foot	skin					1																			March	2018
188	m	head	skin					1																			March	2018
189	m	foot	nail	1																							March	2018
190	m	foot	nail	1																							March	2018
191	f	foot	nail						1																		March	2018
192	f	abdomen	skin						1																		March	2018
193	f	arm	skin						1																		March	2018
194	m	foot	nail							1																	March	2018
195	m	foot	nail																				1				March	2018
196	m	foot	skin	1																							March	2018
197	f	hand	nail						1																		March	2018
198	f	arm	skin	1																							February	2018
199	f	foot	nail	1																							February	2018
200	m	foot	skin	1																							February	2018
201	m	foot	nail		1																						February	2018
202	m	foot	nail	1																							February	2018
203	f	foot	nail				1																				February	2018
204	f	foot	nail		1																						February	2018
205	f	foot	nail	1																							February	2018
206	m	leg	skin	1																							February	2018
207	m	foot	nail	1																							February	2018
208	m	hand	nail							1																	February	2018
209	m	hand	nail						1																		February	2018
210	f	foot	nail	1																							February	2018
211	f	foot	nail	1																							February	2018
212	m	foot	nail	1																							February	2018
213	m	foot	nail	1																							February	2018
214	m	foot	skin	1																							February	2018
215	m	arm	skin					1																			February	2018
216	m	foot	nail												1												January	2018
217	m	foot	skin	1																							January	2018
218	m	foot	nail	1																							January	2018
219	f	hand	nail				1																				January	2018
220	m	foot	nail												1												January	2018
221	m	leg	skin		1																						January	2018
222	m	arm	skin		1																						January	2018
223	m	hand	nail	1																							January	2018
224	f	hand	nail																							1	January	2018
225	f	foot	nail																				1				January	2018
226	m	beck	skin					1																			January	2018
227	m	chest	skin					1																			January	2018
228	m	foot	nail		1																						January	2018
229	f	foot	nail		1																						January	2018
230	f	head	skin							1																	January	2018
231	m	foot	nail							1																	January	2018
232	m	foot	nail												1												December	2017
233	m	foot	nail	1																							December	2017
234	f	foot	nail	1																							December	2017
235	m	foot	nail	1																							December	2017
236	f	hand	nail						1																		December	2017
237	m	foot	nail	1																							December	2017
238	f	foot	skin							1																	December	2017
239	m	head	hair					1																			December	2017
240	m	head	skin					1																			December	2017
241	m	gluteus	skin	1																							December	2017
242	f	hand	skin		1																						December	2017
243	f	arm	skin					1																			December	2017
244	m	leg	skin	1																							December	2017
245	m	foot	nail		1																						December	2017
246	m	foot	nail	1																							December	2017
247	m	beck	skin					1																			December	2017
248	m	chest	skin					1																			December	2017
249	f	foot	nail		1																						December	2017
250	f	head	skin		1																						November	2017
251	f	arm	skin		1																						November	2017
252	f	head	skin		1																						November	2017
253	f	arm	skin		1																						November	2017
254	f	foot	skin		1																						November	2017
255	m	gluteus	skin	1																							November	2017
256	m	foot	skin	1																							November	2017
257	m	foot	nail	1																							November	2017
258	m	gluteus	skin	1																							November	2017
259	m	gluteus	skin	1																							November	2017
260	m	foot	nail	1																							November	2017
261	m	foot	nail		1																						November	2017
262	m	arm	skin	1																							November	2017
263	m	foot	nail		1																						November	2017
264	m	foot	nail																						1		November	2017
265	f	abdomen	skin					1																			November	2017
266	m	foot	skin		1																						November	2017
267	m	gluteus	skin	1																							November	2017
268	f	hand	nail						1																		November	2017
269	m	foot	nail	1																							November	2017
270	f	foot	nail												1												November	2017
271	m	foot	skin	1																							November	2017
272	m	foot	skin		1																						November	2017
273	m	foot	nail	1																							November	2017
274	m	foot	nail	1																							November	2017
275	m	foot	skin	1																							November	2017
276	m	foot	nail		1																						November	2017
277	f	hand	nail						1																		November	2017
278	f	abdomen	skin					1																			November	2017
279	m	hand	nail																1								November	2017
280	m	foot	nail	1																							November	2017
281	m	leg	skin	1																							November	2017
282	m	foot	nail	1																							November	2017
283	m	beck	skin										1														October	2017
284	f	foot	nail											1													October	2017
285	m	foot	skin	1																							October	2017
286	m	abdomen	skin																1								October	2017
287	f	foot	nail		1																						October	2017
288	m	chest	skin										1														October	2017
289	m	foot	nail	1																							October	2017
290	m	foot	nail	1																							October	2017
291	f	foot	nail	1																							October	2017
292	m	gluteus	skin	1																							October	2017
293	m	foot	skin	1																							October	2017
294	m	chest	skin										1														October	2017
295	m	chest	skin										1														October	2017
296	f	chest	skin										1														October	2017
297	m	foot	skin	1																							October	2017
298	m	foot	skin			1																					October	2017
299	m	foot	skin	1																							October	2017
300	m	foot	nail		1																						October	2017
301	m	foot	nail	1																							October	2017
302	m	foot	nail		1																						October	2017
303	f	head	skin					1																			October	2017
304	f	leg	skin					1																			October	2017
305	f	beck	skin					1																			October	2017
306	f	head	skin					1																			October	2017
307	m	head	hair					1																			October	2017
308
309
310
311
312
313
314
315
316
317
318
319
320
321
322
323
324
325
326
327
328
329
330
331
332
333
334
335
336
337
338
339
340
341
342
343
344
345
346
347
348
349
350
351
352
353
354
355
356
357
358
359
360
361
362
363
364
365
366
367
368
369
370
371
